# Supplementary material for: Cooperativeness as a Personality Trait and Its Impact on Cooperative Behavior in Young East Asian Adults Who Synchronized in Casual Conversations
Source: Behav Sci (Basel). 2024 Oct 24;14(11):987. doi: 10.3390/bs14110987 (PMC11590874; doi:10.3390/bs14110987)
Supplement: Supplementary file 1 [file behavsci-14-00987-s001.zip]

Archive with 1 entries (1 files):
- behavsci-3116157-supplementary.xlsx
